# Supplementary material for: Psychometric Properties of the Questionnaire of Psychosocial Factors in University Environments
Source: Behav Sci (Basel). 2026 Jun 1;16(6):891. doi: 10.3390/bs16060891 (PMC13295542; doi:10.3390/bs16060891)
Supplement: Supplementary file 1 [file behavsci-16-00891-s001.zip]

Archive with 1 entries (1 files):
- behavsci-4228409-supplementary.docx
